# Supplementary material for: Mechanistic Drivers of Flexibility in Summit Metabolic Rates of Small Birds
Source: PLoS One. 2014 Jul 3;9(7):e101577. doi: 10.1371/journal.pone.0101577 (PMC4081579; doi:10.1371/journal.pone.0101577)
Supplement: Data File S1 — Raw data file for house sparrows (Passer domesticus) in this study. Abbreviated column titles: body mass (Mb); pectoralis mass (Pec); supracoracoideus mass (Scc); leg muscle mass (Leg); heart mass (Hrt); summit metabolic rate (Msum); pectoralis CS activity (Pec CS); total CS activity (Tot CS = pectoralis mass X mass-specific CS activity); combined masses of paired pectoralis, supracoracoideus and leg muscles (All MM). (XLSX) [file pone.0101577.s001.xlsx]

## Sheet: House Sparrow Data
Bird ID	Mb	Pec	Scc	Leg	Hrt	Msum	Pec CS	Mb-2Pec	2*Pec	Tot CS	All MM	Mb-All MM	Mb-Hrt
890	26	2.5015	0.29	0.8009	0.4085	7.967	280.66	20.997	5.003	1404.14	7.1848	18.8152	25.5915
885	26.6	2.2726	0.3235	0.8316	0.4214	8.847	281.79	22.0548	4.5452	1280.79	6.8554	19.7446	26.1786
894	27.1	2.303	0.2817	0.8416	0.4147	11.615	345.85	22.494	4.606	1592.99	6.8526	20.2474	26.6853
895	25.8	2.2941	0.274	0.8383	0.458	8.815	330.49	21.2118	4.5882	1516.35	6.8128	18.9872	25.342
1	26.1	2.3233	0.2887	0.7763	0.3388	8.304	287.46	21.4534	4.6466	1335.71	6.7766	19.3234	25.7612
2	26.8	2.44	0.331	0.8503	0.501	10.709	346.5	21.92	4.88	1690.92	7.2426	19.5574	26.299
886	26.2	2.1159	0.2491	0.8104	0.4557	8.615	339.71	21.9682	4.2318	1437.58	6.3508	19.8492	25.7443
900	27.8	2.8169	0.3106	0.7973	0.4201		205.44	22.1662	5.6338	1157.41	7.8496	19.9504	27.3799
892	26.8	2.3666	0.27	0.8245	0.4031	10.703	353.62	22.0668	4.7332	1673.75	6.9222	19.8778	26.3969
896	23.8	2.107	0.2997	0.6821	0.4394	8.353	292.47	19.586	4.214	1232.47	6.1776	17.6224	23.3606
899	25.2	2.0621	0.2687	0.8249	0.3647	8.892	253.65	21.0758	4.1242	1046.1	6.3114	18.8886	24.8353
4	26.2	2.3282	0.2805	0.8293	0.4074	10.357	280.82	21.5436	4.6564	1307.61	6.876	19.324	25.7926
6	26.8	2.4405	0.3547	0.857	0.4602	10.1	324.66	21.919	4.881	1584.67	7.3044	19.4956	26.3398
884	26.3	2.434	0.2739	0.8861	0.4779	11.083	319.16	21.432	4.868	1553.67	7.188	19.112	25.8221
891	29.7	2.8195	0.3525	0.8509	0.5226	10.789	390.82	24.061	5.639	2203.83	8.0458	21.6542	29.1774
893	27.3	2.415	0.3192	0.9024	0.4078	10.399	273.54	22.47	4.83	1321.2	7.2732	20.0268	26.8922
3	25.3	2.2124	0.3049	0.8449	0.3871	10.122	329.03	20.8752	4.4248	1455.89	6.7244	18.5756	24.9129
897	25.2	2.2038	0.276	0.7229	0.3478	8.428	324.66	20.7924	4.4076	1430.97	6.4054	18.7946	24.8522
5	27.5	2.4168	0.279	0.8521	0.362	8.568	240.54	22.6664	4.8336	1162.67	7.0958	20.4042	27.138
525	25.9	2.0727	0.3128	0.7757	0.3695	7.24356	244.59	21.7546	4.1454	1013.92	6.3224	19.5776	25.5305
526	25.1	2.2988	0.3011	0.8487	0.4483	8.12808	230.03	20.5024	4.5976	1057.59	6.8972	18.2028	24.6517
527	28.1	2.5387	0.3678	0.784	0.4139	9.92981	312.37	23.0226	5.0774	1586.03	7.381	20.719	27.6861
528	29.1	2.562	0.3495	0.9382	0.4757	8.7817	246.37	23.976	5.124	1262.4	7.6994	21.4006	28.6243
529	23.7	2.0195	0.2864	0.7424	0.4078	8.46467	306.38	19.661	4.039	1237.47	6.0966	17.6034	23.2922
530	25.5	1.9464	0.2583	0.7886	0.4009	8.09155	250.25	21.6072	3.8928	974.173	5.9866	19.5134	25.0991
531	27.1	2.3687	0.3673	0.77	0.3715	9.16646	253.81	22.3626	4.7374	1202.4	7.012	20.088	26.7285
532	24.5	2.1186	0.2676	0.7201	0.3724	7.98946		20.2628	4.2372		6.2126	18.2874	24.1276
533	25.1	2.3142	0.2914	0.7503	0.3994	6.89314	288.26	20.4716	4.6284	1334.18	6.7118	18.3882	24.7006
534	24.1	1.7905	0.2584	0.7316	0.3582	8.70363	217.57	20.519	3.581	779.118	5.561	18.539	23.7418
535	24.8	2.245	0.2932	0.7286	0.4069	8.63255	420.75	20.31	4.49	1889.17	6.5336	18.2664	24.3931
536	25.1	2.1435	0.2853	0.7456	0.3432	7.52103	279.69	20.813	4.287	1199.03	6.3488	18.7512	24.7568
538	26.4	2.3784	0.3374	0.8192	0.3653	11.3427	264.65	21.6432	4.7568	1258.89	7.07	19.33	26.0347
539	25.6	2.3538	0.3544	0.8296	0.3941	7.48694	246.69	20.8924	4.7076	1161.32	7.0756	18.5244	25.2059
540	26.6	1.9909	0.3198	0.8156	0.3421	6.36981	310.91	22.6182	3.9818	1237.98	6.2526	20.3474	26.2579
