# Supplementary material for: Mechanistic Drivers of Flexibility in Summit Metabolic Rates of Small Birds
Source: PLoS One. 2014 Jul 3;9(7):e101577. doi: 10.1371/journal.pone.0101577 (PMC4081579; doi:10.1371/journal.pone.0101577)
Supplement: Data File S2 — Raw data file for dark-eyed juncos (Junco hyemalis) in this study. Abbreviated column titles are the same as for Data File S1. (XLSX) [file pone.0101577.s002.xlsx]

## Sheet: Dark-eyed Junco Data
Bird ID	Diss Mb	Pec	Scc	Leg	Hrt	Msum	Pec CS	Mb-2*Pec	Tot CS	All MM	Mb-All MM	Mb-Hrt
869	17.4	1.4477	0.2012	0.4121	0.2444	7.2346	337.279	14.5046	976.558	4.122	13.278	17.1556
513	18.1	1.4789	0.2005	0.5555	0.271	7.0209	239.735	15.1422	709.089	4.4698	13.6302	17.829
514	17.6	1.349	0.2003	0.5503	0.2458	6.831	355.721	14.902	959.734	4.1992	13.4008	17.3542
517	16	1.3149	0.1792	0.494	0.2431	5.6733	320.294	13.3702	842.309	3.9762	12.0238	15.7569
522	17.4	1.3536	0.1812	0.6016	0.2402	7.2949	270.147	14.6928	731.342	4.2728	13.1272	17.1598
523	18.5	1.5682	0.1964	0.5367	0.2556	7.4283	278.397	15.3636	873.165	4.6026	13.8974	18.2444
863	19.2	1.6139	0.2328	0.6039	0.2039	6.7745	226.794	15.9722	732.046	4.9012	14.2988	18.9961
875	18.9	1.4536	0.1755	0.4314	0.2167	6.2623	213.853	15.9928	621.713	4.121	14.779	18.6833
878	17.6	1.4366	0.1861	0.4711	0.2536	6.834	237.794	14.7268	683.23	4.1876	13.4124	17.3464
870	17.7	1.2936	0.1748	0.4756	0.2559		237.794	15.1128	615.221	3.888	13.812	17.4441
873	17.9	1.5519	0.1875	0.4369	0.23	6.7757	335.985	14.7962	1042.83	4.3526	13.5474	17.67
506	17.8	1.3594	0.1957	0.5527	0.2126	5.9798	183.603	15.0812	499.18	4.2156	13.5844	17.5874
507	20.1	1.5392	0.1831	0.5048	0.2449	7.2396	302.824	17.0216	932.212	4.4542	15.6458	19.8551
509	18.5	1.38	0.1941	0.4822	0.2559	6.2824	300.721	15.74	829.989	4.1126	14.3874	18.2441
521	16.3	1.2016	0.1925	0.4171	0.208	5.2783	327.897	13.8968	788.002	3.6224	12.6776	16.092
519	19.5	1.4667	0.1846	0.5021	0.238	7.1579	313.824	16.5666	920.57	4.3068	15.1932	19.262
862	19.4	1.5823	0.184	0.5406	0.2531	6.798	215.471	16.2354	681.88	4.6138	14.7862	19.1469
861	20.6	1.4938	0.2022	0.4823	0.2535	6.9588	582.515	17.6124	1740.32	4.3566	16.2434	20.3465
874	21	1.592	0.2023	0.5023	0.2703	7.4422	364.294	17.816	1159.91	4.5932	16.4068	20.7297
864	20.5	1.5381	0.1954	0.5034	0.2552	6.6231	334.529	17.4238	1029.08	4.4738	16.0262	20.2448
865	18.9	1.4952	0.1948	0.4784	0.2246	6.8239	358.632	15.9096	1072.45	4.3368	14.5632	18.6754
898	17.9	1.6242	0.1963	0.5561	0.2074	6.6265	261.088	14.6516	848.119	4.7532	13.1468	17.6926
561	17.4	1.4637	0.2082	0.5129	0.2429	5.7178	288.75	14.4726	845.287	4.3696	13.0304	17.1571
504	18.3	1.6466	0.2131	0.6033	0.2218	6.3279	159.5	15.0068	525.265	4.926	13.374	18.0782
512	18	1.3471	0.1871	0.4712	0.2446	5.9833	242.162	15.3058	652.432	4.0108	13.9892	17.7554
503	17	1.4537	0.1882	0.5529	0.1964	6.1516	280.338	14.0926	815.055	4.3896	12.6104	16.8036
524	17.1	1.4646	0.2269	0.5259	0.2258	5.847	214.015	14.1708	626.892	4.4348	12.6652	16.8742
880	17.7	1.1369	0.1816	0.5277	0.2226	6.2337	286.971	15.4262	652.515	3.6924	14.0076	17.4774
881	17.5	1.4946	0.2184	0.4947	0.2121	5.825		14.5108		4.4154	13.0846	17.2879
876	18.6	1.6471	0.2089	0.5412	0.2166	6.2375	239.25	15.3058	788.137	4.7944	13.8056	18.3834
858	18.1	1.4335	0.1592	0.4982	0.2012	5.6418	249.118	15.233	714.221	4.1818	13.9182	17.8988
866	15.9	1.4514	0.1651	0.466	0.2135	5.6998	241.029	12.9972	699.659	4.165	11.735	15.6865
600	18.9	1.5025	0.185	0.563	0.2225	5.9918	267.559	15.895	804.014	4.501	14.399	18.6775
599	17.5	1.3855	0.1802	0.3923	0.2021	5.2288	272.574	14.729	755.301	3.916	13.584	17.2979
900	17.9	1.4912	0.1908	0.5039	0.2402	6.3455	317.382	14.9176	946.561	4.3718	13.5282	17.6598
501	22.9	1.6871	0.2475	0.5488	0.2201	6.9359	290.044	19.5258	978.667	4.9668	17.9332	22.6799
502	18.4	1.5418	0.1612	0.4739	0.2193	5.4743	321.588	15.3164	991.649	4.3538	14.0462	18.1807
868	20.2	1.6314	0.1963	0.4876	0.2243	6.2308	342.941	16.9372	1118.95	4.6306	15.5694	19.9757
879	17.8	1.4516	0.2053	0.418	0.1995	6.0911	284.706	14.8968	826.558	4.1498	13.6502	17.6005
872	18.9	1.626	0.1735	0.4246	0.2115	6.3112	337.441	15.648	1097.36	4.4482	14.4518	18.6885
859	19.9	1.4275	0.1806	0.4981	0.1865	6.7075	201.397	17.045	574.988	4.2124	15.6876	19.7135
871	20.3	1.6742	0.1928	0.4433	0.203	5.9713	309.132	16.9516	1035.1	4.6206	15.6794	20.097
